# Supplementary material for: DNA Phosphorothioate Modification Plays a Role in Peroxides Resistance in Streptomyces lividans
Source: Front Microbiol. 2016 Aug 31;7:1380. doi: 10.3389/fmicb.2016.01380 (PMC5005934; doi:10.3389/fmicb.2016.01380)
Supplement: Table S3 — Up-regulated genes in the mutant. [file Table3.xls]

gene id	gene name	description	GO_id	GO_term	KO_ID	KO_Description	kegg_id	kegg_term	locus	H3	W3	log2FC	Pvalue	Qvalue	updown
SLI_RS16625	SLI_RS16625	galactose-1-phosphate uridylyltransferase	GO:0003824|GO:0006012|GO:0046872|GO:0016740|GO:0005975|GO:0008108|GO:0016779|GO:0008270	catalytic activity|galactose metabolic process|metal ion binding|transferase activity|carbohydrate metabolic process|UDP-glucose:hexose-1-phosphate uridylyltransferase activity|nucleotidyltransferase activity|zinc ion binding	K00965	EC:2.7.7.12[UDPglucose--hexose-1-phosphate uridylyltransferase ]	ko01100|ko00520|ko00052	Metabolic pathways|Amino sugar and nucleotide sugar metabolism|Galactose metabolism	NZ_CM001889.1:3644268-3645329	2159.15521922309	172.32442523848	3.64726785225088	1.6762009751706e-54	2.43183237477751e-51	UP
SLI_RS15215	SLI_RS15215	hypothetical protein	GO:0008150|GO:0003674|GO:0005575	biological_process|molecular_function|cellular_component	-	-	-	-	NZ_CM001889.1:3319505-3319981	359.773532099223	33.1795112246071	3.4387245151036	2.04441713449662e-36	2.11860027051979e-33	UP
SLI_RS16615	SLI_RS16615	galactokinase	GO:0004335|GO:0006012	galactokinase activity|galactose metabolic process	K00849	EC:2.7.1.6[galactokinase ]	ko01100|ko00520|ko00052	Metabolic pathways|Amino sugar and nucleotide sugar metabolism|Galactose metabolism	NZ_CM001889.1:3642107-3643270	539.592609541838	75.4520999613995	2.83823762963974	9.57166898009561e-34	7.71476519795706e-31	UP
SLI_RS15210	SLI_RS15210	oxidoreductase	GO:0016491|GO:0055114	oxidoreductase activity|oxidation-reduction process	-	-	-	-	NZ_CM001889.1:3318426-3319508	301.950434587383	41.1652169351943	2.87481401537521	5.55152942147465e-32	4.02707944233771e-29	UP
SLI_RS34435	SLI_RS34435	glyceraldehyde-3-phosphate dehydrogenase	GO:0004365|GO:0006096	glyceraldehyde-3-phosphate dehydrogenase (NAD+) (phosphorylating) activity|glycolytic process	K00134	EC:1.2.1.12[glyceraldehyde 3-phosphate dehydrogenase ]	ko01100|ko01110|ko01120|ko01130|ko01230|ko01200|ko00010|ko00710|ko04066|ko04915	Metabolic pathways|Biosynthesis of secondary metabolites|Microbial metabolism in diverse environments|Biosynthesis of antibiotics|Biosynthesis of amino acids|Carbon metabolism|Glycolysis / Gluconeogenesis|Carbon fixation in photosynthetic organisms|HIF-1 signaling pathway|Estrogen signaling pathway	NZ_CM001889.1:7657419-7658864	194.277215697679	27.4397193617078	2.82377908389092	2.43428568296002e-30	1.47152569534933e-27	UP
SLI_RS36645	SLI_RS36645	oxidoreductase	GO:0016491|GO:0055114|GO:0046872|GO:0008270	oxidoreductase activity|oxidation-reduction process|metal ion binding|zinc ion binding	-	-	-	-	NZ_CM001889.1:8127354-8128400	195.097194287797	25.9741814628866	2.90904283995247	7.42349288874473e-30	4.14230903191956e-27	UP
SLI_RS16620	SLI_RS16620	UDP-glucose 4-epimerase	GO:0006012|GO:0003978	galactose metabolic process|UDP-glucose 4-epimerase activity	K01784	EC:5.1.3.2[UDP-glucose 4-epimerase ]	ko01100|ko00520|ko00052	Metabolic pathways|Amino sugar and nucleotide sugar metabolism|Galactose metabolism	NZ_CM001889.1:3643306-3644271	846.544754016544	156.682490574524	2.43374237444388	1.37758789136327e-26	7.1378732599637e-24	UP
SLI_RS16920	SLI_RS16920	DeoR family transcriptional regulator	GO:0006351|GO:0006355|GO:0003677|GO:0005622|GO:0003700	transcription, DNA-templated|regulation of transcription, DNA-templated|DNA binding|intracellular|sequence-specific DNA binding transcription factor activity	-	-	-	-	NZ_CM001889.1:3711751-3712512	152.269315830924	25.1577454826578	2.59755070437887	5.00678882523374e-22	2.42128307588304e-19	UP
SLI_RS36640	SLI_RS36640	sugar ABC transporter substrate-binding protein	GO:0006810|GO:0005215|GO:0042597	transport|transporter activity|periplasmic space	-	-	-	-	NZ_CM001889.1:8125753-8127156	103.425976954316	18.5758140482619	2.47710124471585	1.18682626797361e-21	5.38077359242535e-19	UP
SLI_RS15220	SLI_RS15220	F420-dependent oxidoreductase	GO:0005886	plasma membrane	-	-	-	-	NZ_CM001889.1:3320089-3320961	79.0552547661504	12.2561581864549	2.68935453812592	2.50046205772079e-19	1.0669618686298e-16	UP
SLI_RS32340	SLI_RS32340	beta-galactosidase	GO:0046872|GO:0004553|GO:0008152|GO:0000287|GO:0003824|GO:0031420|GO:0016798|GO:0005990|GO:0009341|GO:0004565|GO:0005975|GO:0016787|GO:0030246	metal ion binding|hydrolase activity, hydrolyzing O-glycosyl compounds|metabolic process|magnesium ion binding|catalytic activity|alkali metal ion binding|hydrolase activity, acting on glycosyl bonds|lactose catabolic process|beta-galactosidase complex|beta-galactosidase activity|carbohydrate metabolic process|hydrolase activity|carbohydrate binding	K01190	EC:3.2.1.23[beta-galactosidase ]	ko01100|ko00052|ko00511|ko00600	Metabolic pathways|Galactose metabolism|Other glycan degradation|Sphingolipid metabolism	NZ_CM001889.1:7150881-7154804	69.4077168996888	16.6443596059216	2.06006271001665	3.52117160620504e-18	1.34434625428481e-15	UP
SLI_RS16630	SLI_RS16630	sodium:solute symporter	GO:0016021|GO:0005215|GO:0055085	integral component of membrane|transporter activity|transmembrane transport	-	-	-	-	NZ_CM001889.1:3645529-3647217	189.636460084362	47.2477669752587	2.00491831647344	9.87950892507117e-18	3.58329788712331e-15	UP
SLI_RS36635	SLI_RS36635	transporter	GO:0005886|GO:0006810|GO:0005215|GO:0016020|GO:0016021	plasma membrane|transport|transporter activity|membrane|integral component of membrane	-	-	-	-	NZ_CM001889.1:8124688-8125719	37.9259665743163	5.83199691053149	2.70112408868754	6.41268559145355e-15	2.02250527306105e-12	UP
SLI_RS14845	SLI_RS14845	acetyl-CoA carboxylase subunit beta	GO:0016743|GO:0005886|GO:0071616	carboxyl- or carbamoyltransferase activity|plasma membrane|acyl-CoA biosynthetic process	K01969	EC:6.4.1.4[3-methylcrotonyl-CoA carboxylase beta subunit ]	ko01100|ko00280	Metabolic pathways|Valine, leucine and isoleucine degradation	NZ_CM001889.1:3239442-3241058	617.873360635589	192.029952201769	1.6859798182226	3.00248949347071e-14	9.07502449401522e-12	UP
SLI_RS12965	SLI_RS12965	sugar ABC transporter substrate-binding protein	GO:0008643|GO:0048029|GO:0006810|GO:0042597|GO:0015753|GO:0015752	carbohydrate transport|monosaccharide binding|transport|periplasmic space|D-xylose transport|D-ribose transport	-	-	ko02010	ABC transporters	NZ_CM001889.1:2790336-2791445	221.78874560888	64.8645202711093	1.77368468883741	5.8476024074398e-14	1.69674031454273e-11	UP
SLI_RS14855	SLI_RS14855	hydroxymethylglutaryl-CoA lyase	GO:0004419|GO:0006551|GO:0005739	hydroxymethylglutaryl-CoA lyase activity|leucine metabolic process|mitochondrion	K01640	EC:4.1.3.4[hydroxymethylglutaryl-CoA lyase ]	ko01100|ko00280|ko00650|ko04146|ko00072|ko00281	Metabolic pathways|Valine, leucine and isoleucine degradation|Butanoate metabolism|Peroxisome|Synthesis and degradation of ketone bodies|Geraniol degradation	NZ_CM001889.1:3243034-3243987	306.365801242294	92.528358891218	1.72728775407568	1.37503311864791e-13	3.83634240102766e-11	UP
SLI_RS36540	SLI_RS36540	phenylacetic acid degradation protein PaaD%2C thioesterase	GO:0010124|GO:0003824	phenylacetate catabolic process|catalytic activity	K02614	EC:3.1.2.-[phenylacetic acid degradation protein]	ko00360	Phenylalanine metabolism	NZ_CM001889.1:8107326-8107838	138.144383057076	33.0236879571543	2.06460375450565	2.03030645095928e-13	5.45475666491059e-11	UP
SLI_RS16910	SLI_RS16910	PTS lactose transporter subunit IIC	GO:0009401|GO:0015755	phosphoenolpyruvate-dependent sugar phosphotransferase system|fructose transport	-	-	ko01100|ko01120|ko00051|ko02060	Metabolic pathways|Microbial metabolism in diverse environments|Fructose and mannose metabolism|Phosphotransferase system (PTS)	NZ_CM001889.1:3708580-3710679	130.906333927931	40.0174636567455	1.70983326811698	2.85833572774137e-13	7.1497818513917e-11	UP
SLI_RS12680	SLI_RS12680	haloacid dehalogenase	GO:0050308|GO:0046872|GO:0008152|GO:0000287|GO:0016787|GO:0043136|GO:0016311|GO:0030145|GO:0050897	sugar-phosphatase activity|metal ion binding|metabolic process|magnesium ion binding|hydrolase activity|glycerol-3-phosphatase activity|dephosphorylation|manganese ion binding|cobalt ion binding	-	-	-	-	NZ_CM001889.1:2736523-2737188	388.078292199976	120.156731884067	1.69143025689076	5.62296894055585e-13	1.35963388982641e-10	UP
SLI_RS25050	SLI_RS25050	phosphoenolpyruvate carboxykinase [GTP]	GO:0005829|GO:0005886|GO:0052572|GO:0005576|GO:0005618|GO:0010106	cytosol|plasma membrane|response to host immune response|extracellular region|cell wall|cellular response to iron ion starvation	K01596	EC:4.1.1.32[phosphoenolpyruvate carboxykinase (GTP) ]	ko01100|ko01110|ko01120|ko01130|ko00010|ko00620|ko00020|ko03320|ko04931|ko04152|ko04920	Metabolic pathways|Biosynthesis of secondary metabolites|Microbial metabolism in diverse environments|Biosynthesis of antibiotics|Glycolysis / Gluconeogenesis|Pyruvate metabolism|Citrate cycle (TCA cycle)|PPAR signaling pathway|Insulin resistance|AMPK signaling pathway|Adipocytokine signaling pathway	NZ_CM001889.1:5459114-5460943	244.250564648358	79.6626560412992	1.61638641069102	1.26511541491028e-12	2.86887461870684e-10	UP
SLI_RS31080	SLI_RS31080	transcriptional regulator	GO:0006355|GO:0003700	regulation of transcription, DNA-templated|sequence-specific DNA binding transcription factor activity	-	-	-	-	NZ_CM001889.1:6824036-6824605	67.4470361039206	12.9053524440834	2.3857855048508	1.26556365865204e-12	2.86887461870684e-10	UP
SLI_RS26455	SLI_RS26455	signal peptidase	GO:0006508|GO:0008233|GO:0005886|GO:0016020|GO:0005739	proteolysis|peptidase activity|plasma membrane|membrane|mitochondrion	-	-	-	-	NZ_CM001889.1:5756970-5757407	566.297576993807	178.632747320037	1.66456377450256	1.45733356606956e-12	3.20348414796018e-10	UP
SLI_RS14850	SLI_RS14850	acetyl/propionyl-CoA carboxylase subuit alpha	GO:0005886	plasma membrane	K11263	EC:6.4.1.2 6.4.1.3 6.3.4.14[acetyl-/propionyl-CoA carboxylase, biotin carboxylase, biotin carboxyl carrier protein ]	ko01100|ko01110|ko01120|ko01130|ko01200|ko00620|ko00280|ko00630|ko00640|ko01212|ko00061|ko00253	Metabolic pathways|Biosynthesis of secondary metabolites|Microbial metabolism in diverse environments|Biosynthesis of antibiotics|Carbon metabolism|Pyruvate metabolism|Valine, leucine and isoleucine degradation|Glyoxylate and dicarboxylate metabolism|Propanoate metabolism|Fatty acid metabolism|Fatty acid biosynthesis|Tetracycline biosynthesis	NZ_CM001889.1:3241097-3243037	124.567365478696	39.7355065730519	1.64842551437736	2.57142671660527e-12	5.4862145300749e-10	UP
SLI_RS16915	SLI_RS16915	1-phosphofructokinase	GO:0008662|GO:0006096	1-phosphofructokinase activity|glycolytic process	K00882	EC:2.7.1.56[1-phosphofructokinase ]	ko00051	Fructose and mannose metabolism	NZ_CM001889.1:3710807-3711754	45.439442499884	9.64060232251011	2.23674994378224	3.01438196826645e-12	6.24752194222995e-10	UP
SLI_RS14860	SLI_RS14860	acyl-CoA dehydrogenase	GO:0040007	growth	-	-	-	-	NZ_CM001889.1:3243993-3245153	598.63641001704	211.005379886435	1.50440024551598	1.64689432838082e-11	3.31849207168734e-09	UP
SLI_RS36660	SLI_RS36660	aminotransferase	GO:0005575|GO:0003674|GO:0008150	cellular_component|molecular_function|biological_process	-	-	-	-	NZ_CM001889.1:8130615-8132522	42.6047549214761	12.26697972523	1.79623436779487	2.25187098314492e-11	4.4148843545225e-09	UP
SLI_RS05540	SLI_RS05540	hypothetical protein	-	-	-	-	-	-	NZ_CM001889.1:1195798-1195974	205.42627007263	45.3376606432602	2.17983882926233	6.81067491368586e-11	1.26678553394557e-08	UP
SLI_RS12970	SLI_RS12970	xylose ABC transporter ATP-binding protein	GO:0016887|GO:0015752|GO:0006200|GO:0000166|GO:0005524|GO:0034219|GO:0006810|GO:0015753|GO:0016787|GO:0008152|GO:0008643|GO:0015611|GO:0016020|GO:0015614|GO:0015407|GO:0055085|GO:0017111|GO:0005886	ATPase activity|D-ribose transport|ATP catabolic process|nucleotide binding|ATP binding|carbohydrate transmembrane transport|transport|D-xylose transport|hydrolase activity|metabolic process|carbohydrate transport|D-ribose-importing ATPase activity|membrane|D-xylose-importing ATPase activity|monosaccharide-transporting ATPase activity|transmembrane transport|nucleoside-triphosphatase activity|pla…	K10548	EC:3.6.3.17[putative multiple sugar transport system ATP-binding protein]	ko02010	ABC transporters	NZ_CM001889.1:2791478-2793055	90.1136845773584	30.2297846203337	1.57577550879483	1.68408084088916e-10	3.05408060495249e-08	UP
SLI_RS36630	SLI_RS36630	transporter	GO:0005886|GO:0005215|GO:0006810|GO:0016020|GO:0016021	plasma membrane|transporter activity|transport|membrane|integral component of membrane	-	-	-	-	NZ_CM001889.1:8123807-8124691	58.8800243173637	16.1198941401121	1.86893599755593	2.51172370352048e-10	4.2372194756599e-08	UP
SLI_RS36650	SLI_RS36650	xylose isomerase	GO:0008150|GO:0003674	biological_process|molecular_function	-	-	-	-	NZ_CM001889.1:8128427-8129227	114.496474746657	36.1775382025647	1.66213703523335	2.49320956091765e-10	4.2372194756599e-08	UP
SLI_RS36655	SLI_RS36655	hypothetical protein	-	-	-	-	-	-	NZ_CM001889.1:8129224-8130588	40.8897316598744	11.5945984279396	1.81828574120509	3.45277743522048e-10	5.56587722557541e-08	UP
SLI_RS25395	SLI_RS25395	fructose 1%2C6-bisphosphatase	GO:0006094|GO:0042132|GO:0005829|GO:0016311	gluconeogenesis|fructose 1,6-bisphosphate 1-phosphatase activity|cytosol|dephosphorylation	K02446	EC:3.1.3.11[fructose-1,6-bisphosphatase II ]	ko01100|ko01110|ko01120|ko01130|ko01200|ko00010|ko00680|ko00030|ko00051|ko00710	Metabolic pathways|Biosynthesis of secondary metabolites|Microbial metabolism in diverse environments|Biosynthesis of antibiotics|Carbon metabolism|Glycolysis / Gluconeogenesis|Methane metabolism|Pentose phosphate pathway|Fructose and mannose metabolism|Carbon fixation in photosynthetic organisms	NZ_CM001889.1:5529751-5530782	302.285405016444	112.318636047497	1.42831400290495	6.26584567494323e-10	9.88096620131265e-08	UP
SLI_RS01250	SLI_RS01250	secreted protein	-	-	-	-	-	-	NZ_CM001889.1:279832-282966	52.5982887514132	18.8424055082587	1.4810327054045	9.87266211037172e-10	1.52375087124758e-07	UP
SLI_RS02965	SLI_RS02965	hypothetical protein	-	-	-	-	-	-	NZ_CM001889.1:667858-668031	2132.27142961169	816.052240687783	1.38565768274688	1.47328321461384e-09	2.22649925808517e-07	UP
SLI_RS03400	SLI_RS03400	beta-galactosidase	GO:0016787|GO:0007155	hydrolase activity|cell adhesion	K01190	EC:3.2.1.23[beta-galactosidase ]	ko01100|ko00052|ko00511|ko00600	Metabolic pathways|Galactose metabolism|Other glycan degradation|Sphingolipid metabolism	NZ_CM001889.1:759663-762749	9.07774755339762	2.02187425501944	2.16664109283846	1.56181864223161e-09	2.31212906749962e-07	UP
SLI_RS19500	SLI_RS19500	aldehyde dehydrogenase	-	-	K18978	EC:1.2.1.90[---]	ko01100|ko01120|ko01200|ko00010|ko00030	Metabolic pathways|Microbial metabolism in diverse environments|Carbon metabolism|Glycolysis / Gluconeogenesis|Pentose phosphate pathway	NZ_CM001889.1:4301985-4303676	334.936889051954	130.952519673351	1.35484546033721	1.65131491252703e-09	2.39572767509422e-07	UP
SLI_RS07470	SLI_RS07470	hypothetical protein	-	-	-	-	-	-	NZ_CM001889.1:1615735-1616172	38.5991230364896	5.59807111721821	2.78556635019136	1.96314262275246e-09	2.79228168342085e-07	UP
SLI_RS17520	SLI_RS17520	Tryptophan--tRNA ligase 1	GO:0040007|GO:0005886	growth|plasma membrane	K01867	EC:6.1.1.2[tryptophanyl-tRNA synthetase ]	ko00970	Aminoacyl-tRNA biosynthesis	NZ_CM001889.1:3880148-3881158	66.6608643728797	22.2688202388059	1.58181489577778	7.88800411485687e-09	1.05962188609577e-06	UP
SLI_RS16635	SLI_RS16635	membrane protein	-	-	-	-	-	-	NZ_CM001889.1:3647239-3647535	91.234646777543	22.5162823313064	2.01861315517251	1.52043232398577e-08	1.96950287110585e-06	UP
SLI_RS31330	SLI_RS31330	hypothetical protein	-	-	-	-	-	-	NZ_CM001889.1:6886018-6886512	1069.08024707289	442.6660770464	1.27207942405868	1.66295381855442e-08	2.11632754382347e-06	UP
SLI_RS10205	SLI_RS10205	permease	-	-	-	-	-	-	NZ_CM001889.1:2205938-2206666	47.335553779732	13.1482867337347	1.84804937662694	1.77107106601141e-08	2.21506026083565e-06	UP
SLI_RS10210	SLI_RS10210	hypothetical protein	GO:0046026|GO:0009236	precorrin-4 C11-methyltransferase activity|cobalamin biosynthetic process	K05936	EC:2.1.1.133 2.1.1.271[precorrin-4 C11-methyltransferase ]	ko01100|ko00860	Metabolic pathways|Porphyrin and chlorophyll metabolism	NZ_CM001889.1:2206762-2207574	97.1389691695556	35.6435523988368	1.44640904709963	5.66647721002504e-08	6.8016705413763e-06	UP
SLI_RS12975	SLI_RS12975	ABC transporter permease	GO:0015148|GO:0008643|GO:0005215|GO:0015752|GO:0055085|GO:0005886|GO:0016020|GO:0015591|GO:0034219|GO:0006810|GO:0016021|GO:0015753	D-xylose transmembrane transporter activity|carbohydrate transport|transporter activity|D-ribose transport|transmembrane transport|plasma membrane|membrane|D-ribose transmembrane transporter activity|carbohydrate transmembrane transport|transport|integral component of membrane|D-xylose transport	-	-	ko02010	ABC transporters	NZ_CM001889.1:2793052-2794296	59.712452317734	21.6643076129042	1.46271169056864	5.71962921179976e-08	6.8016705413763e-06	UP
SLI_RS05750	SLI_RS05750	quinone oxidoreductase ( NADPH:quinone reductase)	GO:0004024|GO:0006113	alcohol dehydrogenase activity, zinc-dependent|fermentation	-	-	-	-	NZ_CM001889.1:1243806-1244825	118.068107740069	46.5487207032451	1.34280589629876	7.69662996250809e-08	9.00505705613447e-06	UP
SLI_RS07950	SLI_RS07950	hypothetical protein	-	-	-	-	-	-	NZ_CM001889.1:1724849-1725730	33.8728319668586	9.60382762019282	1.81844719574345	8.07015480907963e-08	9.29220682302597e-06	UP
SLI_RS31335	SLI_RS31335	hypothetical protein	-	-	-	-	-	-	NZ_CM001889.1:6887137-6890607	65.3884186921771	27.4863728786439	1.25031859423255	1.12237349606192e-07	1.2525688216051e-05	UP
SLI_RS08745	SLI_RS08745	acetyltransferase	-	-	-	-	-	-	NZ_CM001889.1:1895447-1895944	301.35257052626	123.53995264605	1.28647468817371	1.23772990676259e-07	1.3603776884327e-05	UP
SLI_RS33620	SLI_RS33620	Appr-1-p processing protein	GO:0005634|GO:0006338|GO:0005524|GO:0006974|GO:0008026|GO:0003677|GO:0005886|GO:0005737	nucleus|chromatin remodeling|ATP binding|cellular response to DNA damage stimulus|ATP-dependent helicase activity|DNA binding|plasma membrane|cytoplasm	-	-	-	-	NZ_CM001889.1:7468865-7469350	48.129687033063	12.3839934396471	1.95845042976412	1.36615642768601e-07	1.47911921290064e-05	UP
SLI_RS05310	SLI_RS05310	glutamate--cysteine ligase	GO:0004357	glutamate-cysteine ligase activity	K01919	EC:6.3.2.2[glutamate--cysteine ligase ]	ko01100|ko00270	Metabolic pathways|Cysteine and methionine metabolism	NZ_CM001889.1:1145819-1147120	421.922844193098	189.695384923456	1.15329462157385	3.22232754848424e-07	3.24649500509787e-05	UP
SLI_RS08825	SLI_RS08825	N-acetylglutamate synthase	GO:0040007|GO:0042803	growth|protein homodimerization activity	K00620	EC:2.3.1.35 2.3.1.1[glutamate N-acetyltransferase / amino-acid N-acetyltransferase ]	ko01100|ko01110|ko01130|ko01230|ko01210|ko00220	Metabolic pathways|Biosynthesis of secondary metabolites|Biosynthesis of antibiotics|Biosynthesis of amino acids|2-Oxocarboxylic acid metabolism|Arginine biosynthesis	NZ_CM001889.1:1911066-1912217	24.124546022908	7.15943658631386	1.75258383010265	3.52246668407212e-07	3.50027031866564e-05	UP
SLI_RS10175	SLI_RS10175	cobyric acid synthase	GO:0003824|GO:0009236	catalytic activity|cobalamin biosynthetic process	K02232	EC:6.3.5.10[adenosylcobyric acid synthase ]	ko01100|ko00860	Metabolic pathways|Porphyrin and chlorophyll metabolism	NZ_CM001889.1:2195960-2197468	30.3881638116164	11.0790237961853	1.45567873633854	8.13842752005558e-07	7.87148709739776e-05	UP
SLI_RS06220	SLI_RS06220	transporter	GO:0016021|GO:0016020|GO:0005886|GO:0055085	integral component of membrane|membrane|plasma membrane|transmembrane transport	-	-	-	-	NZ_CM001889.1:1351356-1352528	48.7673125035362	18.8132712994713	1.37416373955796	9.06130885569934e-07	8.64878084726882e-05	UP
SLI_RS10195	SLI_RS10195	cobyrinic acid a%2Cc-diamide synthase	GO:0005886	plasma membrane	K02224	EC:6.3.5.9 6.3.5.11[cobyrinic acid a,c-diamide synthase ]	ko01100|ko00860	Metabolic pathways|Porphyrin and chlorophyll metabolism	NZ_CM001889.1:2203729-2205189	46.9214086604739	19.2242217973636	1.28732112756167	2.12407798188409e-06	0.000195038755450471	UP
SLI_RS30885	SLI_RS30885	sulfite reductase	GO:0016002	sulfite reductase activity	K00392	EC:1.8.7.1[sulfite reductase (ferredoxin) ]	ko01100|ko01120|ko00920	Metabolic pathways|Microbial metabolism in diverse environments|Sulfur metabolism	NZ_CM001889.1:6781614-6783311	90.155628682488	40.8273011413506	1.14288336376416	2.44269000208554e-06	0.000221490915939106	UP
SLI_RS25025	SLI_RS25025	cytosine deaminase	GO:0003824|GO:0016787|GO:0008152|GO:0008270	catalytic activity|hydrolase activity|metabolic process|zinc ion binding	-	-	-	-	NZ_CM001889.1:5453959-5454462	71.6843653252124	26.0944072343586	1.4579178653253	3.31869194790363e-06	0.000293582821830402	UP
SLI_RS30630	SLI_RS30630	iron-sulfur-binding protein	GO:0009055	electron carrier activity	-	-	-	-	NZ_CM001889.1:6723399-6724922	7.59832549466361	1.46263132268049	2.377115351832	3.44626442043587e-06	0.000298532233080211	UP
SLI_RS31340	SLI_RS31340	hypothetical protein	-	-	-	-	-	-	NZ_CM001889.1:6890755-6892986	13.0739475220921	4.49413577779822	1.54057919412033	3.58407689843872e-06	0.000305869339073817	UP
SLI_RS14830	SLI_RS14830	acyl-CoA thioesterase	GO:0006637	acyl-CoA metabolic process	K10805	EC:3.1.2.-[acyl-CoA thioesterase II ]	ko01040	Biosynthesis of unsaturated fatty acids	NZ_CM001889.1:3236543-3237415	38.9972042927008	14.0434836103215	1.47346984765689	3.86400898164896e-06	0.00032592466456839	UP
SLI_RS36535	SLI_RS36535	phenylacetate-CoA ligase	GO:0010124|GO:0047475	phenylacetate catabolic process|phenylacetate-CoA ligase activity	K01912	EC:6.2.1.30[phenylacetate-CoA ligase ]	ko01120|ko00360	Microbial metabolism in diverse environments|Phenylalanine metabolism	NZ_CM001889.1:8105983-8107329	38.6850939278893	15.7211189160904	1.29907387483422	4.88176076456599e-06	0.000402412415751837	UP
SLI_RS11530	SLI_RS11530	anthranilate synthase	GO:0002047	phenazine biosynthetic process	-	-	-	-	NZ_CM001889.1:2496041-2497945	47.1699974670036	20.8282594210128	1.17932724232712	5.10781254285732e-06	0.000416315417818955	UP
SLI_RS03520	SLI_RS03520	hydrolase	GO:0008152|GO:0016787	metabolic process|hydrolase activity	-	-	-	-	NZ_CM001889.1:783808-784464	11.6326578083063	1.35710814962866	3.09957315818328	6.16450930254441e-06	0.000491399455831397	UP
SLI_RS20360	SLI_RS20360	MarR family transcriptional regulator	GO:0006355	regulation of transcription, DNA-templated	-	-	-	-	NZ_CM001889.1:4492344-4492844	114.179755622052	48.0521204719927	1.24863487805681	7.18713295042553e-06	0.000566689808938987	UP
SLI_RS10955	SLI_RS10955	hypothetical protein	GO:0016020|GO:0016491	membrane|oxidoreductase activity	-	-	-	-	NZ_CM001889.1:2364181-2366460	53.7341362593202	24.9306540055378	1.10791816623498	8.29110727297565e-06	0.00063309149640174	UP
SLI_RS16610	SLI_RS16610	acetyltransferase	GO:0008080|GO:0008150	N-acetyltransferase activity|biological_process	-	-	-	-	NZ_CM001889.1:3641648-3642103	101.069006051079	41.0622632250706	1.29945559473835	8.67543126313863e-06	0.000652954815776128	UP
SLI_RS15525	SLI_RS15525	hypothetical protein	-	-	-	-	-	-	NZ_CM001889.1:3375283-3375627	584.022645235069	281.059522773358	1.05514861339379	9.22254149386105e-06	0.000662699335068475	UP
SLI_RS30845	SLI_RS30845	sulfate ABC transporter permease	GO:0005886|GO:0016021|GO:0005215|GO:0006810|GO:0010438|GO:0016020	plasma membrane|integral component of membrane|transporter activity|transport|cellular response to sulfur starvation|membrane	-	-	-	-	NZ_CM001889.1:6774703-6775614	36.5677329189343	13.6873532953807	1.41772768541413	9.1628994202959e-06	0.000662699335068475	UP
SLI_RS16010	SLI_RS16010	hypothetical protein	GO:0005886	plasma membrane	-	-	-	-	NZ_CM001889.1:3498726-3499943	10.2677870757599	2.37911755048817	2.10962682284721	1.0346541673532e-05	0.000729144458560024	UP
SLI_RS02175	SLI_RS02175	TetR family transcriptional regulator	-	-	-	-	-	-	NZ_CM001889.1:501253-501837	54.6328180703394	20.5761644072379	1.408793766843	1.10211826922534e-05	0.000768727492784674	UP
SLI_RS06020	SLI_RS06020	transcriptional regulator	GO:0005622|GO:0003677|GO:0006351|GO:0006355|GO:0003700	intracellular|DNA binding|transcription, DNA-templated|regulation of transcription, DNA-templated|sequence-specific DNA binding transcription factor activity	-	-	-	-	NZ_CM001889.1:1307909-1308733	66.8117536851742	28.6403664597762	1.22205197510488	1.27635461064639e-05	0.000873460032606503	UP
cobN	cobN	cobalamin biosynthesis protein CobN	GO:0005829|GO:0005886	cytosol|plasma membrane	K02230	EC:6.6.1.2[cobaltochelatase CobN ]	ko01100|ko00860	Metabolic pathways|Porphyrin and chlorophyll metabolism	NZ_CM001889.1:2197483-2201118	58.0898326935976	28.5073393190604	1.02695228048422	1.4892744344538e-05	0.00100964455584373	UP
SLI_RS30850	SLI_RS30850	ABC transporter ATP-binding protein	GO:0055085|GO:0009898|GO:0005524|GO:0042626|GO:0006810|GO:0055052	transmembrane transport|cytoplasmic side of plasma membrane|ATP binding|ATPase activity, coupled to transmembrane movement of substances|transport|ATP-binding cassette (ABC) transporter complex, substrate-binding subunit-containing	-	-	-	-	NZ_CM001889.1:6775601-6776395	29.4226766013442	10.3744288646963	1.50389658044753	2.22821822729996e-05	0.00143039778945433	UP
SLI_RS34415	SLI_RS34415	argininosuccinate synthase	GO:0004055|GO:0006526|GO:0000166|GO:0005737|GO:0008652|GO:0005524|GO:0016874	argininosuccinate synthase activity|arginine biosynthetic process|nucleotide binding|cytoplasm|cellular amino acid biosynthetic process|ATP binding|ligase activity	K01940	EC:6.3.4.5[argininosuccinate synthase ]	ko01100|ko01110|ko01130|ko01230|ko00250|ko00220	Metabolic pathways|Biosynthesis of secondary metabolites|Biosynthesis of antibiotics|Biosynthesis of amino acids|Alanine, aspartate and glutamate metabolism|Arginine biosynthesis	NZ_CM001889.1:7649441-7650886	33.6340849886363	14.490623904839	1.21480429778769	2.38561102812438e-05	0.00151800196473809	UP
SLI_RS13340	SLI_RS13340	LysR family transcriptional regulator	GO:0006355|GO:0003700	regulation of transcription, DNA-templated|sequence-specific DNA binding transcription factor activity	-	-	-	-	NZ_CM001889.1:2881391-2882320	24.4045601856009	8.62878057403985	1.49992215584655	2.78977238128523e-05	0.00174456972877957	UP
SLI_RS06750	SLI_RS06750	hypothetical protein	GO:0005575	cellular_component	-	-	-	-	NZ_CM001889.1:1461811-1462179	47.6997366272146	15.1024682507195	1.65919694679087	2.92013272499159e-05	0.00176740207386483	UP
SLI_RS22760	SLI_RS22760	aromatic acid decarboxylase	GO:0008694|GO:0006744	3-octaprenyl-4-hydroxybenzoate carboxy-lyase activity|ubiquinone biosynthetic process	K03186	EC:2.5.1.129[3-octaprenyl-4-hydroxybenzoate carboxy-lyase UbiX ]	ko01100|ko01110|ko00130|ko00940	Metabolic pathways|Biosynthesis of secondary metabolites|Ubiquinone and other terpenoid-quinone biosynthesis|Phenylpropanoid biosynthesis	NZ_CM001889.1:4981997-4982647	30.5946133191549	10.2724053032228	1.57450363427907	2.91535876468813e-05	0.00176740207386483	UP
SLI_RS24285	SLI_RS24285	hypothetical protein	-	-	-	-	-	-	NZ_CM001889.1:5300128-5300874	57.6661197990496	24.46931995111	1.23674994378224	2.92374205767548e-05	0.00176740207386483	UP
SLI_RS09040	SLI_RS09040	pseudouridylate synthase	GO:0005886	plasma membrane	-	-	-	-	NZ_CM001889.1:1957759-1958733	5.70081579864411	0.45724105349027	3.64014153954599	2.95077103294128e-05	0.00176899942751703	UP
SLI_RS08910	SLI_RS08910	PAS domain-containing two-component system sensor histidine kinase	GO:0004673|GO:0000155	protein histidine kinase activity|phosphorelay sensor kinase activity	K07652	EC:2.7.13.3[two-component system, OmpR family, sensor histidine kinase VicK ]	ko02020	Two-component system	NZ_CM001889.1:1929857-1930996	31.285669190698	12.709659059277	1.29957663306392	3.00411805427366e-05	0.00178621904636895	UP
SLI_RS36620	SLI_RS36620	oxidoreductase	-	-	-	-	-	-	NZ_CM001889.1:8121599-8122514	11.1247534966679	2.4334608469051	2.19269190134364	3.24691642951651e-05	0.00191488876257827	UP
SLI_RS03530	SLI_RS03530	NAD-dependent epimerase	-	-	-	-	-	-	NZ_CM001889.1:786064-787095	14.5868069695268	4.31986460419587	1.75560611361328	3.67392737711575e-05	0.00209847788925965	UP
SLI_RS12980	SLI_RS12980	aldose 1-epimerase	GO:0019318	hexose metabolic process	K01785	EC:5.1.3.3[aldose 1-epimerase ]	ko01100|ko01110|ko01120|ko01130|ko00010	Metabolic pathways|Biosynthesis of secondary metabolites|Microbial metabolism in diverse environments|Biosynthesis of antibiotics|Glycolysis / Gluconeogenesis	NZ_CM001889.1:2794364-2795512	41.9250022068505	18.4302412358344	1.18573590501427	3.78530632385459e-05	0.00214520406822197	UP
SLI_RS10190	SLI_RS10190	cob(I)alamin adenolsyltransferase/cobinamide ATP-dependent adenolsyltransferase	GO:0008817|GO:0009236	cob(I)yrinic acid a,c-diamide adenosyltransferase activity|cobalamin biosynthetic process	K19221	EC:2.5.1.17[---]	ko01100|ko00860	Metabolic pathways|Porphyrin and chlorophyll metabolism	NZ_CM001889.1:2203133-2203732	216.15538267466	107.368078398884	1.00950363305412	4.39491088601605e-05	0.00243363996695881	UP
SLI_RS14840	SLI_RS14840	TetR family transcriptional regulator	GO:0042802|GO:0042783	identical protein binding|active evasion of host immune response	-	-	-	-	NZ_CM001889.1:3238709-3239335	34.7207725170665	12.4431593624889	1.48044620987829	4.37448666348679e-05	0.00243363996695881	UP
SLI_RS35080	SLI_RS35080	hypothetical protein	-	-	-	-	-	-	NZ_CM001889.1:7795547-7795783	213.028345953582	95.9353682489844	1.15091071780215	5.22539793998459e-05	0.00280778049308505	UP
SLI_RS24820	SLI_RS24820	enoyl-CoA hydratase	GO:0003824|GO:0009062	catalytic activity|fatty acid catabolic process	K05607	EC:4.2.1.18[methylglutaconyl-CoA hydratase ]	ko01100|ko00280	Metabolic pathways|Valine, leucine and isoleucine degradation	NZ_CM001889.1:5410647-5411447	13.5893397358397	3.33940095245703	2.02481413246037	5.41541084569518e-05	0.00288848457902006	UP
SLI_RS33810	SLI_RS33810	SGNH hydrolase	GO:0008152|GO:0016298	metabolic process|lipase activity	-	-	-	-	NZ_CM001889.1:7511164-7511949	120.511900321705	58.9887659661927	1.03066348320217	6.17619875360052e-05	0.00320015326847273	UP
SLI_RS22920	SLI_RS22920	hypothetical protein	-	-	-	-	-	-	NZ_CM001889.1:5014340-5014570	40.102855887122	8.6846109185652	2.20717185955429	6.27333013647978e-05	0.00322742814255492	UP
SLI_RS19670	SLI_RS19670	hypothetical protein	-	-	-	-	-	-	NZ_CM001889.1:4336349-4336903	30.462010612581	10.0411005126405	1.60109377003441	6.36043052669804e-05	0.0032491945803287	UP
SLI_RS03560	SLI_RS03560	3-carboxymuconate cyclase	GO:0008150|GO:0005575|GO:0003674	biological_process|cellular_component|molecular_function	K07404	EC:3.1.1.31[6-phosphogluconolactonase ]	ko01100|ko01110|ko01120|ko01130|ko01200|ko00030	Metabolic pathways|Biosynthesis of secondary metabolites|Microbial metabolism in diverse environments|Biosynthesis of antibiotics|Carbon metabolism|Pentose phosphate pathway	NZ_CM001889.1:791968-793203	18.9247798528063	7.21390452116754	1.39142428406644	7.41785652559541e-05	0.00376287631025658	UP
SLI_RS30870	SLI_RS30870	adenylylsulfate kinase	GO:0070814|GO:0005524|GO:0004020|GO:0005634|GO:0005829|GO:0009086|GO:0005737|GO:0019344|GO:0000103	hydrogen sulfide biosynthetic process|ATP binding|adenylylsulfate kinase activity|nucleus|cytosol|methionine biosynthetic process|cytoplasm|cysteine biosynthetic process|sulfate assimilation	K00860	EC:2.7.1.25[adenylylsulfate kinase ]	ko01100|ko01120|ko00230|ko00920	Metabolic pathways|Microbial metabolism in diverse environments|Purine metabolism|Sulfur metabolism	NZ_CM001889.1:6780085-6780621	80.2171163685104	35.6987002938272	1.16803855526564	7.53609508450515e-05	0.00378830734071845	UP
SLI_RS20790	SLI_RS20790	asparagine synthase	-	-	-	-	-	-	NZ_CM001889.1:4572932-4575055	13.3025124182142	5.45727219919076	1.28544684058915	9.27461601928385e-05	0.00442618846078191	UP
SLI_RS30935	SLI_RS30935	peptide ABC transporter permease	GO:0006857|GO:0015421	oligopeptide transport|oligopeptide-transporting ATPase activity	-	-	-	-	NZ_CM001889.1:6796513-6797406	16.8384617366349	5.48535827593194	1.61810258986334	0.000112165865253476	0.00524936249386266	UP
SLI_RS06035	SLI_RS06035	hypothetical protein	-	-	-	-	-	-	NZ_CM001889.1:1310777-1311100	105.790398229865	46.0956999994802	1.19850460981584	0.000129103009697125	0.00600328995091632	UP
SLI_RS22285	SLI_RS22285	phosphoesterase	GO:0005575	cellular_component	-	-	-	-	NZ_CM001889.1:4889583-4891106	10.3335772427896	3.5104368575715	1.55761728443801	0.000140823106167179	0.00642472208891016	UP
SLI_RS03790	SLI_RS03790	hypothetical protein	-	-	-	-	-	-	NZ_CM001889.1:839958-840185	31.4885918137979	5.86592140990807	2.42439959335996	0.000150641244296648	0.00673248993668908	UP
SLI_RS30415	SLI_RS30415	transcriptional regulator	GO:0005975|GO:0004340	carbohydrate metabolic process|glucokinase activity	K00845	EC:2.7.1.2[glucokinase ]	ko01100|ko01110|ko01120|ko01130|ko01200|ko00520|ko00010|ko00500|ko00052|ko00521|ko00524	Metabolic pathways|Biosynthesis of secondary metabolites|Microbial metabolism in diverse environments|Biosynthesis of antibiotics|Carbon metabolism|Amino sugar and nucleotide sugar metabolism|Glycolysis / Gluconeogenesis|Starch and sucrose metabolism|Galactose metabolism|Streptomycin biosynthesis|Butirosin and neomycin biosynthesis	NZ_CM001889.1:6670162-6671373	49.4910934558474	23.9094126239722	1.04959022926169	0.000151281480518379	0.00673248993668908	UP
SLI_RS07510	SLI_RS07510	HxlR family transcriptional regulator	GO:0008150|GO:0005575|GO:0003674	biological_process|cellular_component|molecular_function	-	-	-	-	NZ_CM001889.1:1623626-1624099	22.475387259166	6.11342864239365	1.87829234394874	0.000156542253200991	0.00688216669527264	UP
SLI_RS36565	SLI_RS36565	phenylacetic acid degradation protein	GO:0009055|GO:0055114|GO:0010124|GO:0046872|GO:0050660|GO:0051536|GO:0051537|GO:0016491	electron carrier activity|oxidation-reduction process|phenylacetate catabolic process|metal ion binding|flavin adenine dinucleotide binding|iron-sulfur cluster binding|2 iron, 2 sulfur cluster binding|oxidoreductase activity	-	-	ko01120|ko00360	Microbial metabolism in diverse environments|Phenylalanine metabolism	NZ_CM001889.1:8110643-8111749	51.4655194210344	24.7677262919772	1.05514475377073	0.000163779864015102	0.00715698273232258	UP
SLI_RS06095	SLI_RS06095	50S rRNA methyltransferase	GO:0008649|GO:0000154	rRNA methyltransferase activity|rRNA modification	-	-	-	-	NZ_CM001889.1:1320934-1322067	41.6625335473091	19.6568538340884	1.08371814354713	0.000168804387391934	0.00731317499432983	UP
SLI_RS31970	SLI_RS31970	hypothetical protein	GO:0009247|GO:0004143|GO:0005886	glycolipid biosynthetic process|diacylglycerol kinase activity|plasma membrane	-	-	-	-	NZ_CM001889.1:7050875-7052350	14.278548402941	5.58785294541569	1.35348335922246	0.000185616887099891	0.00793273563650806	UP
SLI_RS18355	SLI_RS18355	regulator	-	-	-	-	-	-	NZ_CM001889.1:4061735-4062817	36.5677329189343	16.8777303817906	1.11545027511018	0.000206207136447972	0.00864639634562766	UP
SLI_RS04615	SLI_RS04615	XRE family transcriptional regulator	-	-	-	-	-	-	NZ_CM001889.1:1004965-1005270	18.9209970020472	2.91379102714388	2.69901879221951	0.000264517321691259	0.0107798238851033	UP
SLI_RS08830	SLI_RS08830	N-acetyl-gamma-glutamyl-phosphate reductase	GO:0042803|GO:0040007|GO:0070401	protein homodimerization activity|growth|NADP+ binding	K00145	EC:1.2.1.38[N-acetyl-gamma-glutamyl-phosphate/N-acetyl-gamma-aminoadipyl-phospha te reductase ]	ko01100|ko01110|ko01130|ko01230|ko01210|ko00220	Metabolic pathways|Biosynthesis of secondary metabolites|Biosynthesis of antibiotics|Biosynthesis of amino acids|2-Oxocarboxylic acid metabolism|Arginine biosynthesis	NZ_CM001889.1:1912214-1913242	17.5553547735214	6.71549160930469	1.3863462302243	0.000293034992159937	0.0117690695812319	UP
SLI_RS30875	SLI_RS30875	phosphoadenosine phosphosulfate reductase	GO:0043866|GO:0005886|GO:0040007|GO:0004604|GO:0006535|GO:0042803|GO:0000096|GO:0006790|GO:0005829|GO:0051539	adenylyl-sulfate reductase (thioredoxin) activity|plasma membrane|growth|phosphoadenylyl-sulfate reductase (thioredoxin) activity|cysteine biosynthetic process from serine|protein homodimerization activity|sulfur amino acid metabolic process|sulfur compound metabolic process|cytosol|4 iron, 4 sulfur cluster binding	K00390	EC:1.8.4.8 1.8.4.10[phosphoadenosine phosphosulfate reductase ]	ko01100|ko01120|ko00920	Metabolic pathways|Microbial metabolism in diverse environments|Sulfur metabolism	NZ_CM001889.1:6780731-6781441	83.0614497545209	41.383991740376	1.00510624406726	0.000296903740469456	0.0117690695812319	UP
SLI_RS31810	SLI_RS31810	proline racemase	GO:0018112	proline racemase activity	K12658	EC:5.1.1.8[4-hydroxyproline epimerase ]	ko00330	Arginine and proline metabolism	NZ_CM001889.1:7021089-7022090	16.641603005024	6.22906768986527	1.41770625293713	0.000333098981502408	0.0129908602785939	UP
SLI_RS26970	SLI_RS26970	ABC transporter ATP-binding protein	GO:0015893|GO:0042626	drug transport|ATPase activity, coupled to transmembrane movement of substances	-	-	-	-	NZ_CM001889.1:5870950-5871732	3.84505412616529	0	Inf	0.00035248667209368	0.0136673092634772	UP
SLI_RS33225	SLI_RS33225	membrane-associated oxidoreductase	-	-	-	-	-	-	NZ_CM001889.1:7370950-7371729	62.9463386411274	31.1500222692883	1.01488926943889	0.00037497443959819	0.0142411758368862	UP
SLI_RS05300	SLI_RS05300	mRNA interferase PemK	GO:0005886	plasma membrane	-	-	-	-	NZ_CM001889.1:1144244-1144708	30.879135198047	11.0258080803494	1.48574795438274	0.000412811378306708	0.015301137644099	UP
SLI_RS34080	SLI_RS34080	GntR family transcriptional regulator	GO:0003700|GO:0006355	sequence-specific DNA binding transcription factor activity|regulation of transcription, DNA-templated	-	-	-	-	NZ_CM001889.1:7566054-7566839	13.8486782804168	4.2539124728341	1.70288603757301	0.00041033287676208	0.015301137644099	UP
SLI_RS22005	SLI_RS22005	hypothetical protein	-	-	-	-	-	-	NZ_CM001889.1:4829740-4830303	18.478375677121	5.53310317388492	1.7396772130969	0.000418716428757399	0.0153814406197209	UP
SLI_RS32325	SLI_RS32325	dipeptide transport ATP-binding protein DppD	GO:0009898|GO:0005524|GO:0043190|GO:0015833|GO:0015440	cytoplasmic side of plasma membrane|ATP binding|ATP-binding cassette (ABC) transporter complex|peptide transport|peptide-transporting ATPase activity	-	-	-	-	NZ_CM001889.1:7147516-7148523	5.51418194809326	0.884543704668678	2.64014153954599	0.000421961219096286	0.0153814406197209	UP
SLI_RS38185	SLI_RS38185	hypothetical protein	-	-	-	-	-	-	NZ_CM001889.1:8452385-8452618	15.8353175480649	0.95258552810473	4.05515335689871	0.000447975323740871	0.0161672288478422	UP
SLI_RS10445	SLI_RS10445	TetR family transcriptional regulator	-	-	-	-	-	-	NZ_CM001889.1:2257454-2258035	82.76946311971	41.364454220736	1.00070705268938	0.000476612954339163	0.0170312826146615	UP
SLI_RS25280	SLI_RS25280	oxidoreductase	GO:0018537	coenzyme F420-dependent N5,N10-methenyltetrahydromethanopterin reductase activity	K00320	EC:1.5.98.2[coenzyme F420-dependent N5,N10-methenyltetrahydromethanopterin reductase ]	ko01100|ko01120|ko01200|ko00680	Metabolic pathways|Microbial metabolism in diverse environments|Carbon metabolism|Methane metabolism	NZ_CM001889.1:5500848-5501720	30.2427298596455	13.5328192035025	1.16012595246339	0.000489399128700562	0.0174024572529112	UP
SLI_RS00550	SLI_RS00550	isorenieratene synthase	-	-	-	-	ko00906	Carotenoid biosynthesis	NZ_CM001889.1:125795-127363	17.5651685473723	7.95593767073753	1.14261354126054	0.00050008302826505	0.0176330380457551	UP
SLI_RS02930	SLI_RS02930	hypothetical protein	-	-	-	-	-	-	NZ_CM001889.1:658266-658544	112.89226281232	52.7308829431981	1.09822655391474	0.000500745221591611	0.0176330380457551	UP
SLI_RS08780	SLI_RS08780	argininosuccinate lyase	GO:0005618|GO:0040007	cell wall|growth	K01755	EC:4.3.2.1[argininosuccinate lyase ]	ko01100|ko01110|ko01130|ko01230|ko00250|ko00220	Metabolic pathways|Biosynthesis of secondary metabolites|Biosynthesis of antibiotics|Biosynthesis of amino acids|Alanine, aspartate and glutamate metabolism|Arginine biosynthesis	NZ_CM001889.1:1902153-1903580	18.1643178718202	8.11711915341818	1.16206749246396	0.000513444924559858	0.0179928960519672	UP
SLI_RS07120	SLI_RS07120	methyltransferase type 11	GO:0005739|GO:0008168	mitochondrion|methyltransferase activity	-	-	-	-	NZ_CM001889.1:1543006-1543683	44.064657514409	20.3839178272068	1.11219062519338	0.00051698444412188	0.0180298324887506	UP
SLI_RS16440	SLI_RS16440	serine/threonine protein kinase	GO:0006468|GO:0004674|GO:0005886|GO:0042834|GO:0009847|GO:0071224|GO:0007165	protein phosphorylation|protein serine/threonine kinase activity|plasma membrane|peptidoglycan binding|spore germination|cellular response to peptidoglycan|signal transduction	-	-	-	-	NZ_CM001889.1:3603074-3604606	4.83439432557654	1.16323555682456	2.05519187961646	0.000596260314972618	0.0201175456967971	UP
SLI_RS15200	SLI_RS15200	GntR family transcriptional regulator	GO:0006355|GO:0003700	regulation of transcription, DNA-templated|sequence-specific DNA binding transcription factor activity	-	-	-	-	NZ_CM001889.1:3316682-3317026	8.05550058504059	0	Inf	0.000667206915034465	0.0221000865829224	UP
SLI_RS19900	SLI_RS19900	serine hydrolase	GO:0008233|GO:0006508	peptidase activity|proteolysis	K08641	EC:3.4.13.22[D-alanyl-D-alanine dipeptidase ]	ko02020|ko01502	Two-component system|Vancomycin resistance	NZ_CM001889.1:4392745-4394130	17.5451243802967	7.88061407673279	1.15469021777841	0.000708295250025024	0.0229373827842925	UP
SLI_RS00515	SLI_RS00515	epimerase	GO:0008150|GO:0005575|GO:0003674	biological_process|cellular_component|molecular_function	-	-	-	-	NZ_CM001889.1:116451-118022	6.92433914020839	2.26875331884485	1.60977663318153	0.000735122579301891	0.0236074392649172	UP
SLI_RS06415	SLI_RS06415	hypothetical protein	GO:0006355|GO:0003700	regulation of transcription, DNA-templated|sequence-specific DNA binding transcription factor activity	-	-	-	-	NZ_CM001889.1:1388625-1388996	19.2994594987794	4.79365620594638	2.00936209408112	0.000877812089709178	0.0272121747809845	UP
SLI_RS17620	SLI_RS17620	A/G-specific adenine glycosylase	GO:0005886	plasma membrane	K03575	EC:3.2.2.-[A/G-specific adenine glycosylase ]	ko03410	Base excision repair	NZ_CM001889.1:3903251-3904177	30.4795430164907	14.4277090180078	1.07899904062822	0.00089630717129547	0.0275500517821074	UP
SLI_RS07730	SLI_RS07730	hypothetical protein	-	-	-	-	-	-	NZ_CM001889.1:1666213-1666380	60.6563940651657	19.9022333550453	1.60772940062249	0.00104138009570387	0.0313451087727629	UP
SLI_RS10590	SLI_RS10590	amidohydrolase	GO:0001896|GO:0048315|GO:0005737|GO:0075307|GO:0004356|GO:0030448|GO:0006807|GO:0010914|GO:0045461|GO:0000905	autolysis|conidium formation|cytoplasm|positive regulation of conidium formation|glutamate-ammonia ligase activity|hyphal growth|nitrogen compound metabolic process|positive regulation of sterigmatocystin biosynthetic process|sterigmatocystin biosynthetic process|sporocarp development involved in asexual reproduction	-	-	-	-	NZ_CM001889.1:2283036-2284142	11.0881978133036	4.02719085052406	1.46117915144513	0.00106591771551237	0.0319511037534163	UP
SLI_RS00520	SLI_RS00520	deoxyribodipyrimidine photolyase	GO:0006281|GO:0003904	DNA repair|deoxyribodipyrimidine photo-lyase activity	-	-	-	-	NZ_CM001889.1:118060-119433	4.04533872174528	0.811153615635032	2.31821344465863	0.00117769192664041	0.0345958564510654	UP
SLI_RS13460	SLI_RS13460	transport ATPase	GO:0005829|GO:0005886|GO:0005618	cytosol|plasma membrane|cell wall	-	-	-	-	NZ_CM001889.1:2907741-2912183	0.886156172363287	0.100339866566062	3.14266605088214	0.00118753353409364	0.0345958564510654	UP
SLI_RS34155	SLI_RS34155	hypothetical protein	-	-	-	-	-	-	NZ_CM001889.1:7579882-7580100	17.9780450858908	2.03566222444298	3.14266605088214	0.00118753353409364	0.0345958564510654	UP
SLI_RS36625	SLI_RS36625	ROK family transcriptional regulator	GO:0004340|GO:0005975	glucokinase activity|carbohydrate metabolic process	K00845	EC:2.7.1.2[glucokinase ]	ko01100|ko01110|ko01120|ko01130|ko01200|ko00520|ko00010|ko00500|ko00052|ko00521|ko00524	Metabolic pathways|Biosynthesis of secondary metabolites|Microbial metabolism in diverse environments|Biosynthesis of antibiotics|Carbon metabolism|Amino sugar and nucleotide sugar metabolism|Glycolysis / Gluconeogenesis|Starch and sucrose metabolism|Galactose metabolism|Streptomycin biosynthesis|Butirosin and neomycin biosynthesis	NZ_CM001889.1:8122586-8123803	16.5425458442798	7.32051394758874	1.17616443396178	0.00118178708691722	0.0345958564510654	UP
SLI_RS23465	SLI_RS23465	lipoprotein	-	-	-	-	-	-	NZ_CM001889.1:5123744-5124601	9.71729965677973	2.85775658431419	1.76567242162985	0.00122164958322666	0.0350270595918031	UP
SLI_RS23930	SLI_RS23930	hypothetical protein	-	-	-	-	-	-	NZ_CM001889.1:5211193-5211747	14.1877222684787	4.01630655092805	1.82070169963246	0.00125538484571215	0.0356138953901683	UP
SLI_RS03075	SLI_RS03075	hypothetical protein	-	-	-	-	-	-	NZ_CM001889.1:689172-689717	11.8765787693886	2.85775658431419	2.05516436349446	0.00128011015488973	0.0359919343549229	UP
SLI_RS20345	SLI_RS20345	transcription antitermination regulator	-	-	-	-	-	-	NZ_CM001889.1:4488088-4488837	4.32320659780044	0.297206684768676	3.86256331109535	0.00141036427163769	0.0384615880693979	UP
SLI_RS21405	SLI_RS21405	proteinase	GO:0005618	cell wall	-	-	-	-	NZ_CM001889.1:4701249-4702886	1.97949020045808	0.136083646872104	3.86256331109536	0.00141036427163769	0.0384615880693979	UP
SLI_RS15820	SLI_RS15820	ABC transporter permease	GO:0015794|GO:0015430	glycerol-3-phosphate transport|glycerol-3-phosphate-transporting ATPase activity	-	-	ko02010	ABC transporters	NZ_CM001889.1:3450109-3451392	12.4455601912572	5.20820549252182	1.25677289236727	0.00149311847403585	0.0401379760523501	UP
SLI_RS28285	SLI_RS28285	chitinase	GO:0006032|GO:0004568	chitin catabolic process|chitinase activity	K01183	EC:3.2.1.14[chitinase ]	ko01100|ko00520	Metabolic pathways|Amino sugar and nucleotide sugar metabolism	NZ_CM001889.1:6165779-6167611	8.21253943947169	3.40508773881342	1.27013642117062	0.00171283134060902	0.0440400054626752	UP
SLI_RS07580	SLI_RS07580	apolipoprotein N-acyltransferase	GO:0016410|GO:0006464	N-acyltransferase activity|cellular protein modification process	-	-	-	-	NZ_CM001889.1:1637119-1638693	18.2335197605068	9.05784527872968	1.00935328172708	0.00174812918373915	0.0444944880661185	UP
SLI_RS38175	SLI_RS38175	hypothetical protein	-	-	-	-	-	-	NZ_CM001889.1:8451119-8451421	25.2232877229613	7.35660110813554	1.77764506329593	0.00179022982299	0.0450914136665607	UP
SLI_RS27475	SLI_RS27475	cysteine desulfurase	GO:0040007|GO:0016226|GO:0031071	growth|iron-sulfur cluster assembly|cysteine desulfurase activity	K04487	EC:2.8.1.7[cysteine desulfurase ]	ko01100|ko00730|ko04122	Metabolic pathways|Thiamine metabolism|Sulfur relay system	NZ_CM001889.1:5989577-5990746	20.9821128803758	10.097565097998	1.05515251637399	0.00180858960304867	0.0452396861397072	UP
SLI_RS02190	SLI_RS02190	transcriptional regulator	GO:0006528|GO:0003700|GO:0006355	asparagine metabolic process|sequence-specific DNA binding transcription factor activity|regulation of transcription, DNA-templated	-	-	-	-	NZ_CM001889.1:503443-503880	12.1615655815744	2.54457778055373	2.25683076541259	0.00182282789649515	0.0454391531311884	UP
SLI_RS32740	SLI_RS32740	XRE family transcriptional regulator	GO:0008150	biological_process	-	-	-	-	NZ_CM001889.1:7241123-7241941	34.4988234142697	17.1467659345821	1.00861066529969	0.00184865796601477	0.0459252222105175	UP
SLI_RS01730	SLI_RS01730	TetR family transcriptional regulator	-	-	-	-	-	-	NZ_CM001889.1:395250-395873	10.7633647045658	2.85775658431419	1.91317420309525	0.00188854223915656	0.0461262134775815	UP
SLI_RS10235	SLI_RS10235	amidohydrolase	-	-	-	-	-	-	NZ_CM001889.1:2214377-2215468	18.2390964018039	8.36931410415713	1.12385295891425	0.00195202860777488	0.0470900481862972	UP
SLI_RS36355	SLI_RS36355	peptidase	-	-	-	-	-	-	NZ_CM001889.1:8070434-8071213	4.75059526441946	0.571551316862838	3.05515335689871	0.00200946384535737	0.0482670554113324	UP
SLI_RS34765	SLI_RS34765	LysR family transcriptional regulator	-	-	-	-	-	-	NZ_CM001889.1:7722254-7723000	14.5717016444546	5.37120514642185	1.43985163173921	0.00210253999269108	0.0497206893322574	UP
