# Supplementary material for: DNA Phosphorothioate Modification Plays a Role in Peroxides Resistance in Streptomyces lividans
Source: Front Microbiol. 2016 Aug 31;7:1380. doi: 10.3389/fmicb.2016.01380 (PMC5005934; doi:10.3389/fmicb.2016.01380)
Supplement: Table S4 — Down-regulated genes in the mutant. [file Table4.xls]

gene id	gene name	description	GO_id	GO_term	KO_ID	KO_Description	kegg_id	kegg_term	locus	H3	W3	log2FC	Pvalue	Qvalue	updown
SLI_RS30300	SLI_RS30300	hypothetical protein	-	-	-	-	-	-	NZ_CM001889.1:6639838-6641568	6.957196656	176.5502729	-4.66542914	7.15E-64	1.30E-60	DOWN
SLI_RS30295	SLI_RS30295	hypothetical protein	-	-	-	-	-	-	NZ_CM001889.1:6637496-6639667	10.44946638	141.1142461	-3.755362466	2.06E-49	2.49E-46	DOWN
SLI_RS27995	SLI_RS27995	ammonia channel protein	GO:0015696|GO:0008519	ammonium transport|ammonium transmembrane transporter activity	-	-	-	-	NZ_CM001889.1:6103656-6105002	2.235098278	24.32634991	-3.444109691	7.42E-19	2.99E-16	DOWN
SLI_RS30310	SLI_RS30310	hypothetical protein	-	-	-	-	-	-	NZ_CM001889.1:6641976-6642446	7.867227826	68.62374375	-3.124780566	5.47E-17	1.89E-14	DOWN
SLI_RS27645	SLI_RS27645	1-pyrroline-5-carboxylate dehydrogenase	GO:0040007	growth	K00294	EC:1.2.1.88[1-pyrroline-5-carboxylate dehydrogenase ]	ko01100|ko00250|ko00330	Metabolic pathways|Alanine, aspartate and glutamate metabolism|Arginine and proline metabolism	NZ_CM001889.1:6030754-6032394	353.3907178	1092.132769	-1.627812203	1.30E-15	4.28E-13	DOWN
SLI_RS16360	SLI_RS16360	hypothetical protein	-	-	-	-	-	-	NZ_CM001889.1:3585016-3585795	62.64950572	198.6178866	-1.664620519	2.26E-13	5.86E-11	DOWN
SLI_RS27640	SLI_RS27640	proline dehydrogenase	GO:0005618|GO:0040007	cell wall|growth	K00318	EC:1.5.-.-[proline dehydrogenase ]	ko01100|ko01110|ko01130|ko00330	Metabolic pathways|Biosynthesis of secondary metabolites|Biosynthesis of antibiotics|Arginine and proline metabolism	NZ_CM001889.1:6029781-6030707	199.8662198	513.6289216	-1.361691784	4.11E-11	7.84E-09	DOWN
SLI_RS08335	SLI_RS08335	aspartate carbamoyltransferase	GO:0005829|GO:0040007|GO:0005886|GO:0005618	cytosol|growth|plasma membrane|cell wall	K00609	EC:2.1.3.2[aspartate carbamoyltransferase catalytic subunit ]	ko01100|ko00240|ko00250	Metabolic pathways|Pyrimidine metabolism|Alanine, aspartate and glutamate metabolism	NZ_CM001889.1:1812299-1813279	8.971152245	35.2200137	-1.97303027	2.26E-10	4.00E-08	DOWN
SLI_RS20690	SLI_RS20690	ATP-dependent RNA helicase	GO:0008026|GO:0006139	ATP-dependent helicase activity|nucleobase-containing compound metabolic process	K05592	EC:3.6.4.13[ATP-dependent RNA helicase DeaD ]	ko03018	RNA degradation	NZ_CM001889.1:4551618-4553609	71.15267923	177.029321	-1.314998344	2.71E-10	4.47E-08	DOWN
SLI_RS30290	SLI_RS30290	hypothetical protein	-	-	-	-	-	-	NZ_CM001889.1:6636317-6637252	3.711468619	20.00469234	-2.430276365	2.44E-09	3.40E-07	DOWN
SLI_RS02025	SLI_RS02025	protein mbtH	GO:0008150|GO:0003674	biological_process|molecular_function	-	-	ko01130|ko00261	Biosynthesis of antibiotics|Monobactam biosynthesis	NZ_CM001889.1:458765-458977	299.0078384	725.2401011	-1.278275394	5.75E-09	7.87E-07	DOWN
SLI_RS16415	SLI_RS16415	transglycosylase	GO:0040010|GO:0005576|GO:0010629	positive regulation of growth rate|extracellular region|negative regulation of gene expression	-	-	-	-	NZ_CM001889.1:3597661-3598395	70.26634308	169.5323992	-1.270655289	1.46E-08	1.92E-06	DOWN
SLI_RS38410	SLI_RS38410	hypothetical protein	-	-	-	-	-	-	NZ_CM001889.1:8495255-8496762	0.767933801	7.09524277	-3.207798193	2.63E-08	3.23E-06	DOWN
SLI_RS27400	SLI_RS27400	glycine cleavage system protein H	GO:0005960|GO:0006546|GO:0005737|GO:0031405|GO:0019464	glycine cleavage complex|glycine catabolic process|cytoplasm|lipoic acid binding|glycine decarboxylation via glycine cleavage system	-	-	ko01100|ko01110|ko01130|ko00260|ko00630	Metabolic pathways|Biosynthesis of secondary metabolites|Biosynthesis of antibiotics|Glycine, serine and threonine metabolism|Glyoxylate and dicarboxylate metabolism	NZ_CM001889.1:5974842-5975219	271.4194167	590.2967826	-1.120916547	9.25E-08	1.05E-05	DOWN
SLI_RS27720	SLI_RS27720	methylmalonyl-CoA carboxyltransferase	GO:0009062|GO:0004658|GO:0009063	fatty acid catabolic process|propionyl-CoA carboxylase activity|cellular amino acid catabolic process	K01966	EC:6.4.1.3[propionyl-CoA carboxylase beta chain ]	ko01100|ko01120|ko01130|ko01200|ko00280|ko00630|ko00640	Metabolic pathways|Microbial metabolism in diverse environments|Biosynthesis of antibiotics|Carbon metabolism|Valine, leucine and isoleucine degradation|Glyoxylate and dicarboxylate metabolism|Propanoate metabolism	NZ_CM001889.1:6049318-6050901	70.32654032	150.4355494	-1.097004379	1.46E-07	1.56E-05	DOWN
SLI_RS06595	SLI_RS06595	multidrug ABC transporter ATP-binding protein	GO:0016021|GO:0055085|GO:0042626	integral component of membrane|transmembrane transport|ATPase activity, coupled to transmembrane movement of substances	K11085	EC:3.6.3.-[ATP-binding cassette, subfamily B, bacterial MsbA ]	ko02010	ABC transporters	NZ_CM001889.1:1425691-1427493	11.43199123	28.80632024	-1.333308665	2.96E-07	3.11E-05	DOWN
SLI_RS08320	SLI_RS08320	carbamoyl-phosphate synthase small chain	GO:0040007	growth	K01956	EC:6.3.5.5[carbamoyl-phosphate synthase small subunit ]	ko01100|ko00240|ko00250	Metabolic pathways|Pyrimidine metabolism|Alanine, aspartate and glutamate metabolism	NZ_CM001889.1:1809297-1810439	80.03512388	169.0834258	-1.079030069	3.22E-07	3.25E-05	DOWN
SLI_RS11985	SLI_RS11985	glutamine synthetase	GO:0004356|GO:0006542	glutamate-ammonia ligase activity|glutamine biosynthetic process	K01915	EC:6.3.1.2[glutamine synthetase ]	ko01100|ko01120|ko01230|ko02020|ko00250|ko00630|ko00220|ko00910|ko04727|ko04724	Metabolic pathways|Microbial metabolism in diverse environments|Biosynthesis of amino acids|Two-component system|Alanine, aspartate and glutamate metabolism|Glyoxylate and dicarboxylate metabolism|Arginine biosynthesis|Nitrogen metabolism|GABAergic synapse|Glutamatergic synapse	NZ_CM001889.1:2593628-2594659	67.09977227	144.5021664	-1.106711347	3.22E-07	3.25E-05	DOWN
SLI_RS28000	SLI_RS28000	nitrogen regulatory protein P-II 1	GO:0005524|GO:0005886|GO:0044119|GO:0070207|GO:0043531	ATP binding|plasma membrane|growth of symbiont in host cell|protein homotrimerization|ADP binding	-	-	ko02020	Two-component system	NZ_CM001889.1:6104999-6105337	4.782016312	28.93217122	-2.596983638	1.80E-06	0.000167325	DOWN
SLI_RS06600	SLI_RS06600	MarR family transcriptional regulator	GO:0006355|GO:0003700	regulation of transcription, DNA-templated|sequence-specific DNA binding transcription factor activity	-	-	-	-	NZ_CM001889.1:1427639-1428100	6.015471216	26.53671254	-2.141239996	3.25E-06	0.000290764	DOWN
SLI_RS06610	SLI_RS06610	ABC transporter permease	GO:0042626|GO:0055085|GO:0016021	ATPase activity, coupled to transmembrane movement of substances|transmembrane transport|integral component of membrane	-	-	-	-	NZ_CM001889.1:1429109-1430986	0.986598028	5.341273193	-2.436649367	3.46E-06	0.000298532	DOWN
SLI_RS37690	SLI_RS37690	merR-family transcriptional regulator	GO:0008168|GO:0008152|GO:0032259	methyltransferase activity|metabolic process|methylation	-	-	-	-	NZ_CM001889.1:8363002-8364099	0.210864917	4.872409627	-4.530244437	4.81E-06	0.000401221	DOWN
SLI_RS28990	SLI_RS28990	hypothetical protein	-	-	-	-	-	-	NZ_CM001889.1:6349771-6350262	103.0879018	207.9578368	-1.012416023	5.57E-06	0.000449171	DOWN
SLI_RS23105	SLI_RS23105	NADH-ubiquinone oxidoreductase chain C	GO:0005829	cytosol	K00332	EC:1.6.5.3[NADH dehydrogenase I subunit C ]	ko01100|ko00190	Metabolic pathways|Oxidative phosphorylation	NZ_CM001889.1:5047560-5048315	14.09171106	36.56187569	-1.375493286	7.84E-06	0.000605183	DOWN
SLI_RS21870	SLI_RS21870	MarR family transcriptional regulator	GO:0006355|GO:0003700	regulation of transcription, DNA-templated|sequence-specific DNA binding transcription factor activity	-	-	-	-	NZ_CM001889.1:4802517-4802954	99.93465392	201.5343707	-1.011968957	8.73E-06	0.000652955	DOWN
SLI_RS12290	SLI_RS12290	hypothetical protein	-	-	-	-	-	-	NZ_CM001889.1:2658701-2660320	11.43674038	26.00604281	-1.185170965	8.97E-06	0.000662699	DOWN
SLI_RS35070	SLI_RS35070	hypothetical protein	-	-	K15921	EC:3.2.1.55[---]	ko00520	Amino sugar and nucleotide sugar metabolism	NZ_CM001889.1:7792392-7794752	1.079041941	4.626230881	-2.100086327	1.20E-05	0.000828927	DOWN
SLI_RS38515	SLI_RS38515	hypothetical protein	GO:0071229|GO:0005886|GO:0005887|GO:0016020|GO:0016021	cellular response to acid|plasma membrane|integral component of plasma membrane|membrane|integral component of membrane	-	-	-	-	NZ_CM001889.1:3585822-3586097	49.50728602	113.8774031	-1.20176873	2.86E-05	0.001767402	DOWN
SLI_RS07890	SLI_RS07890	NUDIX hydrolase	-	-	-	-	-	-	NZ_CM001889.1:1705191-1705727	42.26488077	88.00147133	-1.058068265	3.58E-05	0.002059144	DOWN
SLI_RS32235	SLI_RS32235	methionyl-tRNA synthetase-related protein	GO:0006431|GO:0004825	methionyl-tRNA aminoacylation|methionine-tRNA ligase activity	K01874	EC:6.1.1.10[methionyl-tRNA synthetase ]	ko00970	Aminoacyl-tRNA biosynthesis	NZ_CM001889.1:7126925-7128445	0.152222011	2.931032394	-4.267160022	4.58E-05	0.00247887	DOWN
SLI_RS08200	SLI_RS08200	amino acid permease	GO:0005576	extracellular region	-	-	-	-	NZ_CM001889.1:1779143-1780633	0.776689585	4.48513471	-2.52974129	8.22E-05	0.004057451	DOWN
SLI_RS20935	SLI_RS20935	phosphate ABC transporter substrate-binding protein	GO:0005576|GO:0005618|GO:0052170|GO:0016036|GO:0044117|GO:0005886	extracellular region|cell wall|negative regulation by symbiont of host innate immune response|cellular response to phosphate starvation|growth of symbiont in host|plasma membrane	-	-	ko02010|ko02020|ko00311	ABC transporters|Two-component system|Penicillin and cephalosporin biosynthesis	NZ_CM001889.1:4616752-4617864	1.040470954	6.008388008	-2.52974129	8.22E-05	0.004057451	DOWN
SLI_RS03710	SLI_RS03710	alkaline phosphatase	GO:0016311|GO:0016036|GO:0090305|GO:0008152|GO:0004035|GO:0004528	dephosphorylation|cellular response to phosphate starvation|nucleic acid phosphodiester bond hydrolysis|metabolic process|alkaline phosphatase activity|phosphodiesterase I activity	K01113	EC:3.1.3.1[alkaline phosphatase D ]	ko01100|ko01120|ko02020|ko00627|ko00790	Metabolic pathways|Microbial metabolism in diverse environments|Two-component system|Aminobenzoate degradation|Folate biosynthesis	NZ_CM001889.1:822936-824597	1.114820155	4.962497562	-2.154255403	8.39E-05	0.004106626	DOWN
SLI_RS30535	SLI_RS30535	hypothetical protein	-	-	-	-	-	-	NZ_CM001889.1:6705176-6706504	0.174213453	3.019029529	-4.115156928	0.000142819	0.006475072	DOWN
SLI_RS30645	SLI_RS30645	sulfate transporter	GO:0008152|GO:0004089|GO:0015976|GO:0005887|GO:0005886	metabolic process|carbonate dehydratase activity|carbon utilization|integral component of plasma membrane|plasma membrane	-	-	-	-	NZ_CM001889.1:6727368-6728858	1.087259242	4.933635743	-2.181955231	0.00016937	0.007313175	DOWN
SLI_RS01230	SLI_RS01230	3-ketoacyl-ACP reductase	GO:0055114|GO:0006633|GO:0004316	oxidation-reduction process|fatty acid biosynthetic process|3-oxoacyl-[acyl-carrier-protein] reductase (NADPH) activity	K00059	EC:1.1.1.100[3-oxoacyl-[acyl-carrier protein] reductase ]	ko01100|ko01212|ko00061|ko00780|ko01040	Metabolic pathways|Fatty acid metabolism|Fatty acid biosynthesis|Biotin metabolism|Biosynthesis of unsaturated fatty acids	NZ_CM001889.1:275024-275764	0	4.211430756	#NAME?	0.000187	0.007932736	DOWN
SLI_RS03615	SLI_RS03615	ABC transporter permease	GO:0015611|GO:0015752	D-ribose-importing ATPase activity|D-ribose transport	-	-	ko02010	ABC transporters	NZ_CM001889.1:803219-804232	0	3.077584014	#NAME?	0.000187	0.007932736	DOWN
SLI_RS29435	SLI_RS29435	hypothetical protein	-	-	-	-	-	-	NZ_CM001889.1:6462584-6462964	5.470763193	21.64743031	-1.984381764	0.000196752	0.008297887	DOWN
SLI_RS24650	SLI_RS24650	transport integral membrane protein	GO:0016020|GO:0006810|GO:0005215|GO:0016021|GO:0055085|GO:0005886	membrane|transport|transporter activity|integral component of membrane|transmembrane transport|plasma membrane	-	-	-	-	NZ_CM001889.1:5376080-5377390	6.712967469	15.30268658	-1.188762403	0.000330333	0.012952606	DOWN
SLI_RS08860	SLI_RS08860	acetyltransferase	GO:0008080|GO:0008150	N-acetyltransferase activity|biological_process	-	-	-	-	NZ_CM001889.1:1918142-1918582	1.050469947	9.603617365	-3.192543036	0.00041343	0.015301138	DOWN
SLI_RS37815	SLI_RS37815	DNA-binding protein	-	-	-	-	-	-	NZ_CM001889.1:8387295-8388649	0.170870612	2.632088721	-3.945231927	0.000447975	0.016167229	DOWN
SLI_RS35895	SLI_RS35895	trehalose synthase	GO:0005509|GO:0005991|GO:0000023|GO:0004556|GO:0047471|GO:0005977	calcium ion binding|trehalose metabolic process|maltose metabolic process|alpha-amylase activity|maltose alpha-D-glucosyltransferase activity|glycogen metabolic process	K05343	EC:5.4.99.16 3.2.1.1[maltose alpha-D-glucosyltransferase ]	ko01100|ko00500	Metabolic pathways|Starch and sucrose metabolism	NZ_CM001889.1:7971627-7973345	2.020904379	5.964988988	-1.561518414	0.000560744	0.019369688	DOWN
SLI_RS05845	SLI_RS05845	transposase	GO:0004803|GO:0006313	transposase activity|transposition, DNA-mediated	-	-	-	-	NZ_CM001889.1:1264498-1265859	1.19023754	4.909938218	-2.044455345	0.00057344	0.019618528	DOWN
SLI_RS18305	SLI_RS18305	D%2CD-dipeptidase VanX	GO:0009252|GO:0008237|GO:0005618|GO:0006508|GO:0009046|GO:0005576|GO:0016805|GO:0008233|GO:0042594|GO:0016787	peptidoglycan biosynthetic process|metallopeptidase activity|cell wall|proteolysis|zinc D-Ala-D-Ala carboxypeptidase activity|extracellular region|dipeptidase activity|peptidase activity|response to starvation|hydrolase activity	K08641	EC:3.4.13.22[D-alanyl-D-alanine dipeptidase ]	ko02020|ko01502	Two-component system|Vancomycin resistance	NZ_CM001889.1:4052642-4053250	2.661910558	10.98084705	-2.044455345	0.00057344	0.019618528	DOWN
SLI_RS30530	SLI_RS30530	phytanoyl-CoA dioxygenase	GO:0008150|GO:0003674|GO:0005575	biological_process|molecular_function|cellular_component	-	-	-	-	NZ_CM001889.1:6704100-6705194	1.692083194	6.514288474	-1.944807106	0.00059626	0.020117546	DOWN
SLI_RS32210	SLI_RS32210	non-ribosomal peptide synthetase	GO:0019290	siderophore biosynthetic process	-	-	-	-	NZ_CM001889.1:7116934-7120449	0	0.760767964	#NAME?	0.000667207	0.022100087	DOWN
SLI_RS20375	SLI_RS20375	RNA polymerase sigma factor	GO:0006979|GO:0016987|GO:0070417|GO:0043175|GO:0005515|GO:0052572|GO:0009409|GO:0034059|GO:0046677|GO:0006995|GO:0006629|GO:0045893	response to oxidative stress|sigma factor activity|cellular response to cold|RNA polymerase core enzyme binding|protein binding|response to host immune response|response to cold|response to anoxia|response to antibiotic|cellular response to nitrogen starvation|lipid metabolic process|positive regulation of transcription, DNA-templated	-	-	-	-	NZ_CM001889.1:4494615-4495517	0.25640053	3.702741089	-3.852122522	0.000794618	0.025170993	DOWN
SLI_RS30975	SLI_RS30975	hypothetical protein	-	-	-	-	-	-	NZ_CM001889.1:6806446-6806805	1.929963682	12.38361187	-2.681786555	0.000910749	0.02787585	DOWN
SLI_RS18555	SLI_RS18555	lipase	-	-	-	-	-	-	NZ_CM001889.1:4101435-4102340	5.368110903	13.531966	-1.333885074	0.001006127	0.030410198	DOWN
SLI_RS04770	SLI_RS04770	NAD(P)H-quinone oxidoreductase chain J	-	-	-	-	-	-	NZ_CM001889.1:1033987-1034556	2.031656442	9.385799598	-2.207823197	0.001177692	0.034595856	DOWN
SLI_RS19535	SLI_RS19535	dioxygenase	-	-	-	-	-	-	NZ_CM001889.1:4310233-4311117	2.616825373	8.563791985	-1.7104321	0.001255385	0.035613895	DOWN
SLI_RS26780	SLI_RS26780	polyketide hydroxylase	GO:0004497|GO:0008152	monooxygenase activity|metabolic process	-	-	-	-	NZ_CM001889.1:5833012-5834895	0	1.301462393	#NAME?	0.001268294	0.035798468	DOWN
SLI_RS00050	SLI_RS00050	secreted protein	GO:0005886	plasma membrane	-	-	-	-	NZ_CM001889.1:9497-10546	10.36672488	20.80482116	-1.004957706	0.001333546	0.036956653	DOWN
SLI_RS03995	SLI_RS03995	integrase	GO:0009009|GO:0015074|GO:0006310|GO:0003677|GO:0008907	site-specific recombinase activity|DNA integration|DNA recombination|DNA binding|integrase activity	-	-	-	-	NZ_CM001889.1:879899-881116	5.514236105	12.26191034	-1.152950815	0.001598246	0.042006078	DOWN
SLI_RS18275	SLI_RS18275	two-component system response regulator	GO:0000160|GO:0003700|GO:0000156|GO:0006355	phosphorelay signal transduction system|sequence-specific DNA binding transcription factor activity|phosphorelay response regulator activity|regulation of transcription, DNA-templated	-	-	-	-	NZ_CM001889.1:4047239-4047934	5.656884876	14.73249435	-1.380921997	0.001691433	0.04366426	DOWN
SLI_RS27555	SLI_RS27555	membrane protein	GO:0005829|GO:0005886|GO:0005618	cytosol|plasma membrane|cell wall	-	-	-	-	NZ_CM001889.1:6006263-6008509	3.504310574	7.440252296	-1.086220902	0.001744985	0.044494488	DOWN
SLI_RS14920	SLI_RS14920	hypothetical protein	-	-	-	-	-	-	NZ_CM001889.1:3258375-3258674	4.631912836	18.57603595	-2.003762659	0.001887669	0.046126213	DOWN
SLI_RS18615	SLI_RS18615	hypothetical protein	-	-	-	-	-	-	NZ_CM001889.1:4114431-4114967	3.450337239	12.03804625	-1.802791981	0.001888542	0.046126213	DOWN
SLI_RS07040	SLI_RS07040	urease accessory protein UreG	GO:0042803|GO:0006184|GO:0003924	protein homodimerization activity|GTP catabolic process|GTPase activity	-	-	-	-	NZ_CM001889.1:1529848-1530525	5.123797385	13.8085487	-1.430276365	0.001917839	0.046560928	DOWN
SLI_RS02715	SLI_RS02715	FAD-dependent oxidoreductase	-	-	-	-	-	-	NZ_CM001889.1:616890-618488	3.186390342	7.527865027	-1.240317749	0.002063944	0.049229583	DOWN
